# Supplementary material for: New cases of Glucose-6-Phosphate Dehydrogenase deficiency in Pulmonary Arterial Hypertension
Source: PLoS One. 2018 Aug 30;13(8):e0203493. doi: 10.1371/journal.pone.0203493 (PMC6117081; doi:10.1371/journal.pone.0203493)
Supplement: S1 Table — (XLS) [file pone.0203493.s004.xls]

## Sheet: Sheet1
Name	Sequence
NGS1F	CGGAAGCTCGACAGCGTCAT
NGS1R	TGAAGAAGGGCTCACTCTGTTTGC
NGS2F	GCCTCACAGTGGCTGACATC
NGS2R	GACTCGTGAATGTTCTTGGTGAC
NGS3F	CGCCTCTTCTACCTGGCCTT
NGS3R	GAAGATCCTGTTGGCAAATCTCAG
NGS4F	GGAGATGGTGCAGAACCTCATG
NGS4R	CCTTCTCATCACGGACGTCATC
NGS5F	CCCGCCTCCACCAACTCA
NGS5R	CCGCAGCGCAGGATGAAG
NGS6F	GTGGAGAATGAGAGGTGGGATG
NGS6R	ATGCCCGGCTTCTTGGTCAT
Exon9F	GCCACAGTCATCCCTGCAC
Exon9R	ACCAGTGCGTGAGTGTCTCAGT
Exon6F	ATGATGCAGCTCTGATCCTCACTC
Exon6R	TCCCCCAAGATAGGGAAGAGTAGC
Exon5F	GCTGACATCTGTCTGTGTGTCT
Exon5R	CTCATAGAGTGGTGGGAGCACTG
